# Supplementary material for: A novel class of cysteine protease receptors that mediate lysosomal transport
Source: Cell Microbiol. 2012 May 14;14(8):1299–317. doi: 10.1111/j.1462-5822.2012.01800.x (PMC3465781; doi:10.1111/j.1462-5822.2012.01800.x)
Supplement: Supplementary file 1 [file cmi0014-1299-SD4.xlsx]

## Sheet: Supp Table
	Supplemental table: CPBF genes from E. dispar and E. invadens1)
	species	name	accession number	homology to Eh protein		last 5 amino acids	amino acid length
				highest hit	% identity
	E. dispar	EdCPBF1	EDI_172040	CPBF1	94	DYGKL	904
		EdCPBF2	EDI_179830	CPBF2	95	SFGTF	795
		EdCPBF3	EDI_346940	CPBF3	97	GYHEL	800
		EdCPBF4	EDI_326130	CPBF4	96	RYHEL	893
		EdCPBF5a	EDI_134050	CPBF5	90	SYSDF	871
		EdCPBF5b	EDI_322970	CPBF5	89	SYSDF	760
		EdCPBF6	EDI_014060	CPBF6	94	YHDLS	897
		EdCPBF7	EDI_109530	CPBF7	91	YATLA	910
		EdCPBF8	EDI_187720	CPBF8	95	PXXLL	599
		EdCPBF9	EDI_201480	CPBF9	94	AIIDN	881
		EdCPBF10	EDI_131890	CPBF10	94	SFSSF	888
		EdCPBF11	EDI_206780	CPBF11	94	GYYEL	771
		EdCPBF-DA2)	EDI_123960	CPBF5	32	SYGGI	871
	E. invadens	EiCPBF1	EIN_081820	CPBF1	55	NYGHI	574
		EiCPBF2	EIN_111710	CPBF2	50	TFGTF	875
		EiCPBF3/4a3)	EIN_108870	CPBF3	69	GYHEL	889
				CPBF4	67
		EiCPBF3/4b3)	EIN_054070	CPBF3	49	GYHEL	889
				CPBF4	47
		EiCPBF5a	EIN_148130	CPBF5	43	QYGGF	879
		EiCPBF5b	EIN_058150	CPBF5	33	LVILF	846
		EiCPBF6	EIN_292570	CPBF6	45	YQALD	887
		EiCPBF7/8a3)	EIN_109370	CPBF7	42	YSSFE	766
		EiCPBF7/8b3)	EIN_212380	CPBF8	43	YSTFE	895
				CPBF7	40
		EiCPBF7/8c3)	EIN_112460	CPBF7	39	YGTIE	885
				CPBF8	41
		EiCPBF7/8d3)	EIN_107790	CPBF7	38	YSNLA	896
		EiCPBF10	EIN_147860	CPBF10	48	SFSSF	868
		EiCPBF11	EIN_040740	CPBF11	51	KYHDF	783
		EiCPBF-IA2)	EIN_243610	CPBF6	29	STPTK	589
		EiCPBF-IB2)	EIN_289500	CPBF6	26	RLKDV	440
	1) The E. dispar and E. invadens genome database (http://pathema.jcvi.org/cgi-bin/Entamoeba/PathemaHomePage.cgi) was searched using E. histolytica CPBFs as query sequences. All potential E. dispar and E. invadens CPBFs were retrieved and analyzed with all E. histolytica CPBFs (Fig. S1). E. dispar and E. invadens CPBFs were annotated based on phylogenetic inferences and their percentage identity t…
	2) EdCPBF-DA, EiCPBF-IA, and EiCPBF-IB showed positional amino acid identity of <40 % to any E. histolyitca CPBFs and, thus, designated as species-specific CPBFs.
	3) EiCPBF3/4a-b and EiCPBF7/8a-d showed a comparable level of similarity to EhCPBF3/4 and EhCPBF7/8, respectively, and, thus, desigantated accordingly (see Fig. S1).
